# Supplementary material for: Transcriptome Analysis of Gerbera hybrida Ray Florets: Putative Genes Associated with Gibberellin Metabolism and Signal Transduction
Source: PLoS One. 2013 Mar 5;8(3):e57715. doi: 10.1371/journal.pone.0057715 (PMC3589416; doi:10.1371/journal.pone.0057715)
Supplement: Table S1 — Match results of published genes cloned in our laboratory compared to the transcriptome. (XLSX) [file pone.0057715.s001.xlsx]

## Sheet: table s1
Table S1: Match results of published genes cloned in our laboratory compared to the transcriptome
Querry ID	Subject ID	% Identity	Alignment Length	Mismatch	Gap Opening	Q. start	Q. ends	S.Start	S. End	Evalue
Cyclophilin, gi|157272140|gb|EU126917.1	GACN01009793	99.22	516	4	0	2	517	1	516	0
Elongation factor 1α, gi|157272138|gb|EU126916.1	GACN01001708	99.55	1347	6	0	44	1390	1	1347	0
Expansin, gi|164653330|gb|EU199799.1	GACN01013308	100	735	0	0	20	754	1	735	0
F3H, gi|157400637|gb|EU130920.1	GACN01022724	99.59	242	1	0	11	252	683	442	8e-133
GASA-like protein, gi|157400635|gb|EU130919.1	GACN01028927	100	155	0	0	55	209	1	155	3e-83
GASA-like protein, gi|157400635|gb|EU130919.1	GACN01028927	99.48	191	1	0	313	503	259	449	2e-102
Myb10, gi|157400635|gb|EU130919.1|	GACN01044968	99.76	414	1	0	320	733	87	500	0
Myb10, gi|157400635|gb|EU130919.1|	GACN01044968	100	89	0	0	143	231	1	89	1e-43
