# Supplementary material for: Transcriptome Analysis of Gerbera hybrida Ray Florets: Putative Genes Associated with Gibberellin Metabolism and Signal Transduction
Source: PLoS One. 2013 Mar 5;8(3):e57715. doi: 10.1371/journal.pone.0057715 (PMC3589416; doi:10.1371/journal.pone.0057715)
Supplement: Table S2 — Specific genes identified and involved in GA biosynthesis and signal transduction. (XLSX) [file pone.0057715.s002.xlsx]

## Sheet: table s2
Table S2: Specific genes identificed and involved in GA biosythensis and signal transduction
Symbol	Description	Gene ID	Gene Length
CPS	ent-copalyl diphosphate synthase [EC:5.5.1.13]	GACN01039383	206
KS	Ent-kaur-16-ene synthase[4.2.3.19]	GACN01033869	867
KS	Ent-kaur-16-ene synthase[4.2.3.19]	GACN01039169	288
KS	Ent-kaur-16-ene synthase[4.2.3.19]	GACN01044327	521
KS	Ent-kaur-16-ene synthase[4.2.3.19]	GACN01024891	718
KO	ent-kaurene oxidase [EC:1.14.13.78]	GACN01003528	1724
KO	ent-kaurene oxidase [EC:1.14.13.78]	GACN01003529	1342
KO	ent-kaurene oxidase [EC:1.14.13.78]	GACN01039184	215
KAO	ent-kaurenoic acid hydroxylase [EC:1.14.13.79]	GACN01028505	1083
KAO	ent-kaurenoic acid hydroxylase [EC:1.14.13.79]	GACN01038466	291
KAO	ent-kaurenoic acid hydroxylase [EC:1.14.13.79]	GACN01019991	256
GA20ox	gibberellin 20-oxidase [EC:1.14.11.12]	GACN01031854	253
GA20ox	gibberellin 20-oxidase [EC:1.14.11.12]	GACN01032626	566
GA20ox	gibberellin 20-oxidase [EC:1.14.11.12]	GACN01026288	290
GA20ox	gibberellin 20-oxidase [EC:1.14.11.12]	GACN01007738	944
GA20ox	gibberellin 20-oxidase [EC:1.14.11.12]	GACN01007872	966
GA3ox	gibberellin 3-beta-dioxygenase [EC:1.14.11.15]	GACN01007406	1099
GA3ox	gibberellin 3-beta-dioxygenase [EC:1.14.11.15]	GACN01007407	1023
GA3ox	gibberellin 3-beta-dioxygenase [EC:1.14.11.15]	GACN01014572	1415
GA3ox	gibberellin 3-beta-dioxygenase [EC:1.14.11.15]	GACN01023831	909
GA3ox	gibberellin 3-beta-dioxygenase [EC:1.14.11.15]	GACN01024778	231
GA2ox	Gibberellin 2-beta-dioxygenase OS=Phaseolus coccineus GN=GA2ox1 PE=2 SV=1	GACN01027518	283
GA2ox	Gibberellin 2-beta-dioxygenase 2 OS=Pisum sativum GN=GA2ox2 PE=2 SV=1	GACN01018110	295
GA2ox	Gibberellin 2-beta-dioxygenase 1 OS=Pisum sativum GN=GA2ox1 PE=1 SV=1	GACN01041004	213
GA2ox	Gibberellin 2-beta-dioxygenase OS=Phaseolus coccineus GN=GA2ox1 PE=2 SV=1	GACN01045552	594
GA2ox	Gibberellin 2-beta-dioxygenase 1 OS=Pisum sativum GN=GA2ox1 PE=1 SV=1	GACN01046459	462
GA2ox	Gibberellin 2-beta-dioxygenase 2 OS=Pisum sativum GN=GA2ox2 PE=2 SV=1	GACN01020440	201
GID1	gibberellin receptor GID1 [EC:3.-.-.-]	GACN01005343	316
GID1	gibberellin receptor GID1 [EC:3.-.-.-]	GACN01005344	1694
GID1	gibberellin receptor GID1 [EC:3.-.-.-]	GACN01006929	1096
GID1	gibberellin receptor GID1 [EC:3.-.-.-]	GACN01008881	565
GID1	gibberellin receptor GID1 [EC:3.-.-.-]	GACN01027103	247
GID1	gibberellin receptor GID1 [EC:3.-.-.-]	GACN01037401	988
GID1	gibberellin receptor GID1 [EC:3.-.-.-]	GACN01021710	855
GID1	gibberellin receptor GID1 [EC:3.-.-.-]	GACN01023283	1583
GID1	gibberellin receptor GID1 [EC:3.-.-.-]	GACN01024086	276
DELLA	DELLA protein	GACN01006686	1972
DELLA	DELLA protein	GACN01009618	2281
DELLA	DELLA protein	GACN01009619	2278
DELLA	DELLA protein	GACN01022625	551
DELLA	DELLA protein	GACN01023306	2172
GID2	F-box protein GID2	GACN01006886	290
GID2	F-box protein GID2	GACN01006887	866
GID2	F-box protein GID2	GACN01006888	848
GID2	F-box protein GID2	GACN01033373	326
GID2	F-box protein GID2	GACN01023406	841
GID2	F-box protein GID2	GACN01023407	823
PIF1	PREDICTED: transcription factor PIF1-like [Glycine max]	GACN01025659	487
PIF3	PREDICTED: transcription factor PIF3-like [Glycine max]	GACN01026860	1775
BR6OX1	PREDICTED: brassinosteroid-6-oxidase [Vitis vinifera]	GACN01030442	1496
CYCD3	cyclin D3 [Helianthus tuberosus]	GACN01008524	823
CYCD3	cyclin D3 [Helianthus tuberosus]	GACN01008525	1232
CYCD3	cyclin D3 [Helianthus tuberosus]	GACN01008526	440
CYCD3	cyclin D3-2 [Camellia sinensis]	GACN01013698	1587
CYCD3	D3-type cyclin [Populus trichocarpa]	GACN01013699	1067
CYCD3	cyclin D-like protein [Nicotiana tabacum]	GACN01013700	590
CYCD3	cyclin D3-1 [Camellia sinensis]	GACN01019196	1259
CYCD3	cyclin D3 [Helianthus tuberosus]	GACN01025778	445
