# Supplementary material for: Transcriptome Analysis of Gerbera hybrida Ray Florets: Putative Genes Associated with Gibberellin Metabolism and Signal Transduction
Source: PLoS One. 2013 Mar 5;8(3):e57715. doi: 10.1371/journal.pone.0057715 (PMC3589416; doi:10.1371/journal.pone.0057715)
Supplement: Table S4 — Specific genes identified and involved in signal transduction in other phytohormones. (XLSX) [file pone.0057715.s004.xlsx]

## Sheet: Table s4
Table S4: Specific genes identificed and involved in signal transduction in other phytohormone
Phytohormones	Symbol	Description	Gene ID	Gene Length
Auxin	AUX1	auxin influx carrier (AUX1 LAX family)	GACN01006237	1742
	AUX1	auxin influx carrier (AUX1 LAX family)	GACN01002705	632
	AUX1	auxin influx carrier (AUX1 LAX family)	GACN01002706	389
	AUX1	auxin influx carrier (AUX1 LAX family)	GACN01002707	1909
	AUX1	auxin influx carrier (AUX1 LAX family)	GACN01031264	478
	AUX1	auxin influx carrier (AUX1 LAX family)	GACN01041175	1863
	AUX1	auxin influx carrier (AUX1 LAX family)	GACN01042791	440
	AUX1	auxin influx carrier (AUX1 LAX family)	GACN01044381	303
	AUX1	auxin influx carrier (AUX1 LAX family)	GACN01045568	241
	TIR1	transport inhibitor response 1	GACN01003574	779
	TIR1	transport inhibitor response 1	GACN01003583	2043
	TIR1	transport inhibitor response 1	GACN01003584	2034
	TIR1	transport inhibitor response 1	GACN01003585	2034
	TIR1	transport inhibitor response 1	GACN01003586	2034
	TIR1	transport inhibitor response 1	GACN01003587	2032
	TIR1	transport inhibitor response 1	GACN01003588	1728
	TIR1	transport inhibitor response 1	GACN01003589	1728
	TIR1	transport inhibitor response 1	GACN01003575	403
	TIR1	transport inhibitor response 1	GACN01003576	532
	TIR1	transport inhibitor response 1	GACN01003577	344
	TIR1	transport inhibitor response 1	GACN01003578	2043
	TIR1	transport inhibitor response 1	GACN01003579	1719
	TIR1	transport inhibitor response 1	GACN01003580	1719
	TIR1	transport inhibitor response 1	GACN01003581	1717
	TIR1	transport inhibitor response 1	GACN01003582	2043
	TIR1	transport inhibitor response 1	GACN01006005	347
	TIR1	transport inhibitor response 1	GACN01006006	327
	TIR1	transport inhibitor response 1	GACN01008628	1761
	TIR1	transport inhibitor response 1	GACN01008629	2259
	TIR1	transport inhibitor response 1	GACN01008630	2019
	TIR1	transport inhibitor response 1	GACN01012887	596
	TIR1	transport inhibitor response 1	GACN01012888	2307
	TIR1	transport inhibitor response 1	GACN01015831	674
	TIR1	transport inhibitor response 1	GACN01015832	589
	TIR1	transport inhibitor response 1	GACN01037923	613
	TIR1	transport inhibitor response 1	GACN01043014	893
	TIR1	transport inhibitor response 1	GACN01045764	400
	TIR1	transport inhibitor response 1	GACN01045989	1015
	TIR1	transport inhibitor response 1	GACN01025933	656
	AUX/IAA	auxin-responsive protein IAA	GACN01007636	948
	AUX/IAA	auxin-responsive protein IAA	GACN01007637	1010
	AUX/IAA	auxin-responsive protein IAA	GACN01007638	858
	AUX/IAA	auxin-responsive protein IAA	GACN01008546	233
	AUX/IAA	auxin-responsive protein IAA	GACN01008548	971
	AUX/IAA	auxin-responsive protein IAA	GACN01008549	348
	AUX/IAA	auxin-responsive protein IAA	GACN01008550	1657
	AUX/IAA	auxin-responsive protein IAA	GACN01010781	580
	AUX/IAA	auxin-responsive protein IAA	GACN01011537	1363
	AUX/IAA	auxin-responsive protein IAA	GACN01011538	1141
	AUX/IAA	auxin-responsive protein IAA	GACN01011896	1163
	AUX/IAA	auxin-responsive protein IAA	GACN01011897	318
	AUX/IAA	auxin-responsive protein IAA	GACN01028385	299
	AUX/IAA	auxin-responsive protein IAA	GACN01029073	1004
	AUX/IAA	auxin-responsive protein IAA	GACN01029181	1039
	AUX/IAA	auxin-responsive protein IAA	GACN01030297	611
	AUX/IAA	auxin-responsive protein IAA	GACN01030413	854
	AUX/IAA	auxin-responsive protein IAA	GACN01030615	768
	AUX/IAA	auxin-responsive protein IAA	GACN01031118	216
	AUX/IAA	auxin-responsive protein IAA	GACN01031324	1500
	AUX/IAA	auxin-responsive protein IAA	GACN01019125	612
	AUX/IAA	auxin-responsive protein IAA	GACN01041658	232
	AUX/IAA	auxin-responsive protein IAA	GACN01041931	562
	AUX/IAA	auxin-responsive protein IAA	GACN01042000	1307
	AUX/IAA	auxin-responsive protein IAA	GACN01019512	279
	AUX/IAA	auxin-responsive protein IAA	GACN01043228	590
	AUX/IAA	auxin-responsive protein IAA	GACN01046261	420
	AUX/IAA	auxin-responsive protein IAA	GACN01046794	420
	AUX/IAA	auxin-responsive protein IAA	GACN01025993	630
	AUX/IAA	auxin-responsive protein IAA	GACN01026405	229
	ARF	auxin response factor	GACN01003378	3258
	ARF	auxin response factor	GACN01003379	3276
	ARF	auxin response factor	GACN01003380	3093
	ARF	auxin response factor	GACN01005395	2969
	ARF	auxin response factor	GACN01005396	732
	ARF	auxin response factor	GACN01005397	1733
	ARF	auxin response factor	GACN01005398	1663
	ARF	auxin response factor	GACN01005399	981
	ARF	auxin response factor	GACN01005868	840
	ARF	auxin response factor	GACN01005869	723
	ARF	auxin response factor	GACN01007084	2523
	ARF	auxin response factor	GACN01007085	1910
	ARF	auxin response factor	GACN01007086	1529
	ARF	auxin response factor	GACN01007847	1105
	ARF	auxin response factor	GACN01007848	1065
	ARF	auxin response factor	GACN01009639	278
	ARF	auxin response factor	GACN01009640	2536
	ARF	auxin response factor	GACN01009641	1865
	ARF	auxin response factor	GACN01009672	3166
	ARF	auxin response factor	GACN01009673	1816
	ARF	auxin response factor	GACN01009674	552
	ARF	auxin response factor	GACN01009675	699
	ARF	auxin response factor	GACN01009676	203
	ARF	auxin response factor	GACN01001356	4405
	ARF	auxin response factor	GACN01001357	4489
	ARF	auxin response factor	GACN01001359	885
	ARF	auxin response factor	GACN01001361	4543
	ARF	auxin response factor	GACN01001362	4459
	ARF	auxin response factor	GACN01010153	1886
	ARF	auxin response factor	GACN01010154	1518
	ARF	auxin response factor	GACN01010155	454
	ARF	auxin response factor	GACN01010348	248
	ARF	auxin response factor	GACN01010349	460
	ARF	auxin response factor	GACN01010350	276
	ARF	auxin response factor	GACN01010351	2680
	ARF	auxin response factor	GACN01000203	2861
	ARF	auxin response factor	GACN01000204	2669
	ARF	auxin response factor	GACN01000205	829
	ARF	auxin response factor	GACN01000206	306
	ARF	auxin response factor	GACN01014325	1626
	ARF	auxin response factor	GACN01015338	1349
	ARF	auxin response factor	GACN01015339	221
	ARF	auxin response factor	GACN01015340	219
	ARF	auxin response factor	GACN01027494	1043
	ARF	auxin response factor	GACN01028468	753
	ARF	auxin response factor	GACN01028525	732
	ARF	auxin response factor	GACN01030444	264
	ARF	auxin response factor	GACN01032519	290
	ARF	auxin response factor	GACN01018833	1099
	ARF	auxin response factor	GACN01038902	274
	ARF	auxin response factor	GACN01039584	334
	ARF	auxin response factor	GACN01040061	1005
	ARF	auxin response factor	GACN01040308	1197
	ARF	auxin response factor	GACN01041545	622
	ARF	auxin response factor	GACN01042139	424
	ARF	auxin response factor	GACN01042354	305
	ARF	auxin response factor	GACN01042672	1287
	ARF	auxin response factor	GACN01042673	763
	ARF	auxin response factor	GACN01043179	453
	ARF	auxin response factor	GACN01046688	833
	ARF	auxin response factor	GACN01020633	309
	ARF	auxin response factor	GACN01021871	244
	ARF	auxin response factor	GACN01022325	980
	ARF	auxin response factor	GACN01022913	3552
	ARF	auxin response factor	GACN01022914	3467
	ARF	auxin response factor	GACN01017535	1482
	ARF	auxin response factor	GACN01023903	354
	ARF	auxin response factor	GACN01024342	1301
	ARF	auxin response factor	GACN01024796	253
	ARF	auxin response factor	GACN01024797	207
	ARF	auxin response factor	GACN01026130	709
	ARF	auxin response factor	GACN01026431	302
	ARF	auxin response factor	GACN01037229	749
	GH3	auxin responsive GH3 gene family	GACN01005104	1903
	GH3	auxin responsive GH3 gene family	GACN01005105	827
	GH3	auxin responsive GH3 gene family	GACN01005106	644
	GH3	auxin responsive GH3 gene family	GACN01000105	351
	GH3	auxin responsive GH3 gene family	GACN01014056	1116
	GH3	auxin responsive GH3 gene family	GACN01014057	785
	GH3	auxin responsive GH3 gene family	GACN01027038	220
	GH3	auxin responsive GH3 gene family	GACN01018295	245
	GH3	auxin responsive GH3 gene family	GACN01032924	900
	GH3	auxin responsive GH3 gene family	GACN01033424	207
	GH3	auxin responsive GH3 gene family	GACN01039581	1441
	GH3	auxin responsive GH3 gene family	GACN01043157	521
	GH3	auxin responsive GH3 gene family	GACN01044194	526
	GH3	auxin responsive GH3 gene family	GACN01023787	398
	GH3	auxin responsive GH3 gene family	GACN01026129	939
	SAUR	SAUR family protein	GACN01003829	538
	SAUR	SAUR family protein	GACN01007098	686
	SAUR	SAUR family protein	GACN01013493	841
	SAUR	SAUR family protein	GACN01017993	835
	SAUR	SAUR family protein	GACN01032340	394
	SAUR	SAUR family protein	GACN01036418	242
	SAUR	SAUR family protein	GACN01018851	500
	SAUR	SAUR family protein	GACN01038081	824
	SAUR	SAUR family protein	GACN01038885	385
	SAUR	SAUR family protein	GACN01044247	281
	SAUR	SAUR family protein	GACN01044586	350
	SAUR	SAUR family protein	GACN01046534	371
	SAUR	SAUR family protein	GACN01020482	274
	SAUR	SAUR family protein	GACN01021778	503
	SAUR	SAUR family protein	GACN01021889	270
	SAUR	SAUR family protein	GACN01022001	577
	SAUR	SAUR family protein	GACN01023030	791
	SAUR	SAUR family protein	GACN01025882	843
	SAUR	SAUR family protein	GACN01026493	442
Cytokinin	CRE1	arabidopsis histidine kinase 2/3/4 (cytokinin receptor) [EC:2.7.13.3]	GACN01005141	634
	CRE1	arabidopsis histidine kinase 2/3/4 (cytokinin receptor) [EC:2.7.13.3]	GACN01005142	281
	CRE1	arabidopsis histidine kinase 2/3/4 (cytokinin receptor) [EC:2.7.13.3]	GACN01005143	3547
	CRE1	arabidopsis histidine kinase 2/3/4 (cytokinin receptor) [EC:2.7.13.3]	GACN01005144	3523
	CRE1	arabidopsis histidine kinase 2/3/4 (cytokinin receptor) [EC:2.7.13.3]	GACN01005145	3342
	CRE1	arabidopsis histidine kinase 2/3/4 (cytokinin receptor) [EC:2.7.13.3]	GACN01005146	3318
	CRE1	arabidopsis histidine kinase 2/3/4 (cytokinin receptor) [EC:2.7.13.3]	GACN01000077	1174
	CRE1	arabidopsis histidine kinase 2/3/4 (cytokinin receptor) [EC:2.7.13.3]	GACN01000078	463
	CRE1	arabidopsis histidine kinase 2/3/4 (cytokinin receptor) [EC:2.7.13.3]	GACN01000079	202
	CRE1	arabidopsis histidine kinase 2/3/4 (cytokinin receptor) [EC:2.7.13.3]	GACN01000080	451
	CRE1	arabidopsis histidine kinase 2/3/4 (cytokinin receptor) [EC:2.7.13.3]	GACN01011879	1993
	CRE1	arabidopsis histidine kinase 2/3/4 (cytokinin receptor) [EC:2.7.13.3]	GACN01011880	1904
	CRE1	arabidopsis histidine kinase 2/3/4 (cytokinin receptor) [EC:2.7.13.3]	GACN01011881	229
	CRE1	arabidopsis histidine kinase 2/3/4 (cytokinin receptor) [EC:2.7.13.3]	GACN01012315	819
	CRE1	arabidopsis histidine kinase 2/3/4 (cytokinin receptor) [EC:2.7.13.3]	GACN01012316	596
	CRE1	arabidopsis histidine kinase 2/3/4 (cytokinin receptor) [EC:2.7.13.3]	GACN01033400	331
	CRE1	arabidopsis histidine kinase 2/3/4 (cytokinin receptor) [EC:2.7.13.3]	GACN01036564	437
	CRE1	arabidopsis histidine kinase 2/3/4 (cytokinin receptor) [EC:2.7.13.3]	GACN01039722	1048
	CRE1	arabidopsis histidine kinase 2/3/4 (cytokinin receptor) [EC:2.7.13.3]	GACN01039723	770
	CRE1	arabidopsis histidine kinase 2/3/4 (cytokinin receptor) [EC:2.7.13.3]	GACN01019354	2944
	CRE1	arabidopsis histidine kinase 2/3/4 (cytokinin receptor) [EC:2.7.13.3]	GACN01044323	612
	CRE1	arabidopsis histidine kinase 2/3/4 (cytokinin receptor) [EC:2.7.13.3]	GACN01046496	578
	CRE1	arabidopsis histidine kinase 2/3/4 (cytokinin receptor) [EC:2.7.13.3]	GACN01024506	1023
	AHP	histidine-containing phosphotransfer peotein	GACN01010393	908
	AHP	histidine-containing phosphotransfer peotein	GACN01027824	229
	B-ARR	two-component response regulator ARR-B family	GACN01000973	2326
	B-ARR	two-component response regulator ARR-B family	GACN01000974	879
	B-ARR	two-component response regulator ARR-B family	GACN01006840	1686
	B-ARR	two-component response regulator ARR-B family	GACN01006841	1680
	B-ARR	two-component response regulator ARR-B family	GACN01006842	1536
	B-ARR	two-component response regulator ARR-B family	GACN01006843	1530
	B-ARR	two-component response regulator ARR-B family	GACN01007207	2151
	B-ARR	two-component response regulator ARR-B family	GACN01007208	1883
	B-ARR	two-component response regulator ARR-B family	GACN01010433	2203
	B-ARR	two-component response regulator ARR-B family	GACN01010434	1742
	B-ARR	two-component response regulator ARR-B family	GACN01002207	1594
	B-ARR	two-component response regulator ARR-B family	GACN01002208	1552
	B-ARR	two-component response regulator ARR-B family	GACN01002209	1525
	B-ARR	two-component response regulator ARR-B family	GACN01002210	1483
	B-ARR	two-component response regulator ARR-B family	GACN01027639	347
	B-ARR	two-component response regulator ARR-B family	GACN01028299	419
	B-ARR	two-component response regulator ARR-B family	GACN01031116	848
	B-ARR	two-component response regulator ARR-B family	GACN01037721	1755
	B-ARR	two-component response regulator ARR-B family	GACN01039523	2189
	B-ARR	two-component response regulator ARR-B family	GACN01040106	1320
	B-ARR	two-component response regulator ARR-B family	GACN01025853	1455
	B-ARR	two-component response regulator ARR-B family	GACN01026204	1399
	B-ARR	two-component response regulator ARR-B family	GACN01017831	1395
	A-ARR	two-component response regulator ARR-A family	GACN01005657	879
	A-ARR	two-component response regulator ARR-A family	GACN01005658	853
	A-ARR	two-component response regulator ARR-A family	GACN01013568	986
	A-ARR	two-component response regulator ARR-A family	GACN01013569	960
	A-ARR	two-component response regulator ARR-A family	GACN01039604	1138
	A-ARR	two-component response regulator ARR-A family	GACN01046316	546
	A-ARR	two-component response regulator ARR-A family	GACN01024093	389
ABA	PYP/PYL	abscisic acid receptor PYR/PYL family	GACN01005477	747
	PYP/PYL	abscisic acid receptor PYR/PYL family	GACN01010061	1103
	PYP/PYL	abscisic acid receptor PYR/PYL family	GACN01010136	1029
	PYP/PYL	abscisic acid receptor PYR/PYL family	GACN01010137	811
	PYP/PYL	abscisic acid receptor PYR/PYL family	GACN01013603	299
	PYP/PYL	abscisic acid receptor PYR/PYL family	GACN01013604	829
	PYP/PYL	abscisic acid receptor PYR/PYL family	GACN01031902	299
	PYP/PYL	abscisic acid receptor PYR/PYL family	GACN01037573	1010
	PYP/PYL	abscisic acid receptor PYR/PYL family	GACN01039702	381
	PYP/PYL	abscisic acid receptor PYR/PYL family	GACN01041212	917
	PYP/PYL	abscisic acid receptor PYR/PYL family	GACN01043505	877
	PYP/PYL	abscisic acid receptor PYR/PYL family	GACN01021694	250
	PYP/PYL	abscisic acid receptor PYR/PYL family	GACN01022224	494
	PYP/PYL	abscisic acid receptor PYR/PYL family	GACN01026615	407
	PP2C	protein phosphatase 2C [EC:3.1.3.16]	GACN01003520	1724
	PP2C	protein phosphatase 2C [EC:3.1.3.16]	GACN01004766	1374
	PP2C	protein phosphatase 2C [EC:3.1.3.16]	GACN01004767	982
	PP2C	protein phosphatase 2C [EC:3.1.3.16]	GACN01005466	1826
	PP2C	protein phosphatase 2C [EC:3.1.3.16]	GACN01005534	1702
	PP2C	protein phosphatase 2C [EC:3.1.3.16]	GACN01006205	502
	PP2C	protein phosphatase 2C [EC:3.1.3.16]	GACN01010595	1038
	PP2C	protein phosphatase 2C [EC:3.1.3.16]	GACN01010596	1031
	PP2C	protein phosphatase 2C [EC:3.1.3.16]	GACN01011497	1384
	PP2C	protein phosphatase 2C [EC:3.1.3.16]	GACN01011498	334
	PP2C	protein phosphatase 2C [EC:3.1.3.16]	GACN01011499	406
	PP2C	protein phosphatase 2C [EC:3.1.3.16]	GACN01012066	1305
	PP2C	protein phosphatase 2C [EC:3.1.3.16]	GACN01012067	1291
	PP2C	protein phosphatase 2C [EC:3.1.3.16]	GACN01012716	642
	PP2C	protein phosphatase 2C [EC:3.1.3.16]	GACN01016677	1376
	PP2C	protein phosphatase 2C [EC:3.1.3.16]	GACN01027871	384
	PP2C	protein phosphatase 2C [EC:3.1.3.16]	GACN01018782	557
	PP2C	protein phosphatase 2C [EC:3.1.3.16]	GACN01038003	869
	PP2C	protein phosphatase 2C [EC:3.1.3.16]	GACN01040095	1290
	PP2C	protein phosphatase 2C [EC:3.1.3.16]	GACN01040096	1290
	PP2C	protein phosphatase 2C [EC:3.1.3.16]	GACN01040097	1237
	PP2C	protein phosphatase 2C [EC:3.1.3.16]	GACN01045460	994
	PP2C	protein phosphatase 2C [EC:3.1.3.16]	GACN01046184	626
	PP2C	protein phosphatase 2C [EC:3.1.3.16]	GACN01017322	1345
	PP2C	protein phosphatase 2C [EC:3.1.3.16]	GACN01022268	1117
	PP2C	protein phosphatase 2C [EC:3.1.3.16]	GACN01025485	504
	PP2C	protein phosphatase 2C [EC:3.1.3.16]	GACN01026094	1394
	PP2C	protein phosphatase 2C [EC:3.1.3.16]	GACN01005707	901
	PP2C	protein phosphatase 2C [EC:3.1.3.16]	GACN01005708	2360
	PP2C	protein phosphatase 2C [EC:3.1.3.16]	GACN01005709	2295
	PP2C	protein phosphatase 2C [EC:3.1.3.16]	GACN01009592	532
	PP2C	protein phosphatase 2C [EC:3.1.3.16]	GACN01009593	2114
	PP2C	protein phosphatase 2C [EC:3.1.3.16]	GACN01009594	1702
	PP2C	protein phosphatase 2C [EC:3.1.3.16]	GACN01009753	1637
	PP2C	protein phosphatase 2C [EC:3.1.3.16]	GACN01009865	1376
	PP2C	protein phosphatase 2C [EC:3.1.3.16]	GACN01031038	1311
	PP2C	protein phosphatase 2C [EC:3.1.3.16]	GACN01032407	387
	PP2C	protein phosphatase 2C [EC:3.1.3.16]	GACN01003520	1724
	PP2C	protein phosphatase 2C [EC:3.1.3.16]	GACN01004766	1374
	PP2C	protein phosphatase 2C [EC:3.1.3.16]	GACN01004767	982
	PP2C	protein phosphatase 2C [EC:3.1.3.16]	GACN01005466	1826
	PP2C	protein phosphatase 2C [EC:3.1.3.16]	GACN01005468	1675
	PP2C	protein phosphatase 2C [EC:3.1.3.16]	GACN01005534	1702
	PP2C	protein phosphatase 2C [EC:3.1.3.16]	GACN01005707	901
	PP2C	protein phosphatase 2C [EC:3.1.3.16]	GACN01005708	2360
	PP2C	protein phosphatase 2C [EC:3.1.3.16]	GACN01005709	2295
	PP2C	protein phosphatase 2C [EC:3.1.3.16]	GACN01006205	502
	PP2C	protein phosphatase 2C [EC:3.1.3.16]	GACN01006206	1703
	PP2C	protein phosphatase 2C [EC:3.1.3.16]	GACN01006207	1341
	PP2C	protein phosphatase 2C [EC:3.1.3.16]	GACN01007244	785
	PP2C	protein phosphatase 2C [EC:3.1.3.16]	GACN01007245	1803
	PP2C	protein phosphatase 2C [EC:3.1.3.16]	GACN01007246	1748
	PP2C	protein phosphatase 2C [EC:3.1.3.16]	GACN01007247	1676
	PP2C	protein phosphatase 2C [EC:3.1.3.16]	GACN01007248	790
	PP2C	protein phosphatase 2C [EC:3.1.3.16]	GACN01001124	1835
	PP2C	protein phosphatase 2C [EC:3.1.3.16]	GACN01001125	1784
	PP2C	protein phosphatase 2C [EC:3.1.3.16]	GACN01001126	1717
	PP2C	protein phosphatase 2C [EC:3.1.3.16]	GACN01009225	715
	PP2C	protein phosphatase 2C [EC:3.1.3.16]	GACN01009226	612
	PP2C	protein phosphatase 2C [EC:3.1.3.16]	GACN01009227	1597
	PP2C	protein phosphatase 2C [EC:3.1.3.16]	GACN01009228	1409
	PP2C	protein phosphatase 2C [EC:3.1.3.17]	GACN01009592	532
	PP2C	protein phosphatase 2C [EC:3.1.3.18]	GACN01009593	2114
	PP2C	protein phosphatase 2C [EC:3.1.3.19]	GACN01009594	1702
	PP2C	protein phosphatase 2C [EC:3.1.3.20]	GACN01009753	1637
	PP2C	protein phosphatase 2C [EC:3.1.3.21]	GACN01009865	1376
	PP2C	protein phosphatase 2C [EC:3.1.3.22]	GACN01010138	1502
	PP2C	protein phosphatase 2C [EC:3.1.3.23]	GACN01010139	1480
	PP2C	protein phosphatase 2C [EC:3.1.3.24]	GACN01010140	679
	PP2C	protein phosphatase 2C [EC:3.1.3.25]	GACN01010595	1038
	PP2C	protein phosphatase 2C [EC:3.1.3.26]	GACN01010596	1031
	PP2C	protein phosphatase 2C [EC:3.1.3.27]	GACN01011497	1384
	PP2C	protein phosphatase 2C [EC:3.1.3.28]	GACN01011498	334
	PP2C	protein phosphatase 2C [EC:3.1.3.29]	GACN01011499	406
	PP2C	protein phosphatase 2C [EC:3.1.3.30]	GACN01001587	1143
	PP2C	protein phosphatase 2C [EC:3.1.3.31]	GACN01012065	334
	PP2C	protein phosphatase 2C [EC:3.1.3.32]	GACN01012066	1305
	PP2C	protein phosphatase 2C [EC:3.1.3.33]	GACN01012067	1291
	PP2C	protein phosphatase 2C [EC:3.1.3.34]	GACN01012250	550
	PP2C	protein phosphatase 2C [EC:3.1.3.35]	GACN01012251	2374
	PP2C	protein phosphatase 2C [EC:3.1.3.36]	GACN01012252	2322
	PP2C	protein phosphatase 2C [EC:3.1.3.37]	GACN01012642	1273
	PP2C	protein phosphatase 2C [EC:3.1.3.38]	GACN01012716	642
	PP2C	protein phosphatase 2C [EC:3.1.3.39]	GACN01013364	1518
	PP2C	protein phosphatase 2C [EC:3.1.3.40]	GACN01000023	1148
	PP2C	protein phosphatase 2C [EC:3.1.3.41]	GACN01016677	1376
	PP2C	protein phosphatase 2C [EC:3.1.3.42]	GACN01002649	1761
	PP2C	protein phosphatase 2C [EC:3.1.3.43]	GACN01027871	384
	PP2C	protein phosphatase 2C [EC:3.1.3.44]	GACN01028128	1118
	PP2C	protein phosphatase 2C [EC:3.1.3.45]	GACN01018186	255
	PP2C	protein phosphatase 2C [EC:3.1.3.46]	GACN01030577	1617
	PP2C	protein phosphatase 2C [EC:3.1.3.47]	GACN01031038	1311
	PP2C	protein phosphatase 2C [EC:3.1.3.48]	GACN01031463	415
	PP2C	protein phosphatase 2C [EC:3.1.3.49]	GACN01032407	387
	PP2C	protein phosphatase 2C [EC:3.1.3.50]	GACN01018782	557
	PP2C	protein phosphatase 2C [EC:3.1.3.51]	GACN01036920	340
	PP2C	protein phosphatase 2C [EC:3.1.3.52]	GACN01037161	200
	PP2C	protein phosphatase 2C [EC:3.1.3.53]	GACN01037492	1375
	PP2C	protein phosphatase 2C [EC:3.1.3.54]	GACN01038003	869
	PP2C	protein phosphatase 2C [EC:3.1.3.55]	GACN01019152	708
	PP2C	protein phosphatase 2C [EC:3.1.3.56]	GACN01040095	1290
	PP2C	protein phosphatase 2C [EC:3.1.3.57]	GACN01040096	1290
	PP2C	protein phosphatase 2C [EC:3.1.3.58]	GACN01040097	1237
	PP2C	protein phosphatase 2C [EC:3.1.3.59]	GACN01040343	650
	PP2C	protein phosphatase 2C [EC:3.1.3.60]	GACN01043620	1500
	PP2C	protein phosphatase 2C [EC:3.1.3.61]	GACN01019602	589
	PP2C	protein phosphatase 2C [EC:3.1.3.62]	GACN01045003	381
	PP2C	protein phosphatase 2C [EC:3.1.3.63]	GACN01045155	496
	PP2C	protein phosphatase 2C [EC:3.1.3.64]	GACN01045460	994
	PP2C	protein phosphatase 2C [EC:3.1.3.65]	GACN01019807	900
	PP2C	protein phosphatase 2C [EC:3.1.3.66]	GACN01046165	919
	PP2C	protein phosphatase 2C [EC:3.1.3.67]	GACN01046184	626
	PP2C	protein phosphatase 2C [EC:3.1.3.68]	GACN01017322	1345
	PP2C	protein phosphatase 2C [EC:3.1.3.69]	GACN01022268	1117
	PP2C	protein phosphatase 2C [EC:3.1.3.70]	GACN01022897	1867
	PP2C	protein phosphatase 2C [EC:3.1.3.71]	GACN01025485	504
	PP2C	protein phosphatase 2C [EC:3.1.3.72]	GACN01026094	1394
	SnRK2	serine/threonine-protein kinase SRK2 [EC:2.7.11.1]	GACN01008340	1189
	SnRK2	serine/threonine-protein kinase SRK2 [EC:2.7.11.1]	GACN01008341	441
	SnRK2	serine/threonine-protein kinase SRK2 [EC:2.7.11.1]	GACN01010093	1736
	SnRK2	serine/threonine-protein kinase SRK2 [EC:2.7.11.1]	GACN01011041	351
	SnRK2	serine/threonine-protein kinase SRK2 [EC:2.7.11.1]	GACN01011042	202
	SnRK2	serine/threonine-protein kinase SRK2 [EC:2.7.11.1]	GACN01002049	1819
	SnRK2	serine/threonine-protein kinase SRK2 [EC:2.7.11.1]	GACN01002050	1772
	SnRK2	serine/threonine-protein kinase SRK2 [EC:2.7.11.1]	GACN01019213	778
	SnRK2	serine/threonine-protein kinase SRK2 [EC:2.7.11.1]	GACN01019722	1133
	SnRK2	serine/threonine-protein kinase SRK2 [EC:2.7.11.1]	GACN01017526	717
	SnRK2	serine/threonine-protein kinase SRK2 [EC:2.7.11.1]	GACN01026172	275
Ethylene	ETR	ethylene receptor [EC:2.7.13.-]	GACN01001165	1789
	ETR	ethylene receptor [EC:2.7.13.-]	GACN01013386	1285
	ETR	ethylene receptor [EC:2.7.13.-]	GACN01013387	821
	ETR	ethylene receptor [EC:2.7.13.-]	GACN01002349	2328
	ETR	ethylene receptor [EC:2.7.13.-]	GACN01002350	2109
	ETR	ethylene receptor [EC:2.7.13.-]	GACN01002351	341
	ETR	ethylene receptor [EC:2.7.13.-]	GACN01002352	309
	ETR	ethylene receptor [EC:2.7.13.-]	GACN01033429	1734
	ETR	ethylene receptor [EC:2.7.13.-]	GACN01037347	1059
	ETR	ethylene receptor [EC:2.7.13.-]	GACN01037524	815
	ETR	ethylene receptor [EC:2.7.13.-]	GACN01041394	2244
	ETR	ethylene receptor [EC:2.7.13.-]	GACN01019362	471
	ETR	ethylene receptor [EC:2.7.13.-]	GACN01045487	377
	ETR	ethylene receptor [EC:2.7.13.-]	GACN01046537	476
	ETR	ethylene receptor [EC:2.7.13.-]	GACN01017871	938
	CTR1	serine/threonine-protein kinase CTR1 [EC:2.7.11.1]	GACN01005679	1092
	CTR1	serine/threonine-protein kinase CTR1 [EC:2.7.11.1]	GACN01005680	1531
	CTR1	serine/threonine-protein kinase CTR1 [EC:2.7.11.1]	GACN01005681	1666
	CTR1	serine/threonine-protein kinase CTR1 [EC:2.7.11.1]	GACN01005683	996
	CTR1	serine/threonine-protein kinase CTR1 [EC:2.7.11.1]	GACN01001006	230
	CTR1	serine/threonine-protein kinase CTR1 [EC:2.7.11.1]	GACN01001013	1882
	CTR1	serine/threonine-protein kinase CTR1 [EC:2.7.11.1]	GACN01001049	1715
	CTR1	serine/threonine-protein kinase CTR1 [EC:2.7.11.1]	GACN01001050	1039
	CTR1	serine/threonine-protein kinase CTR1 [EC:2.7.11.1]	GACN01001230	1056
	CTR1	serine/threonine-protein kinase CTR1 [EC:2.7.11.1]	GACN01001231	754
	CTR1	serine/threonine-protein kinase CTR1 [EC:2.7.11.1]	GACN01012072	4679
	CTR1	serine/threonine-protein kinase CTR1 [EC:2.7.11.1]	GACN01012073	3253
	CTR1	serine/threonine-protein kinase CTR1 [EC:2.7.11.1]	GACN01001957	1217
	CTR1	serine/threonine-protein kinase CTR1 [EC:2.7.11.1]	GACN01001959	1333
	CTR1	serine/threonine-protein kinase CTR1 [EC:2.7.11.1]	GACN01014135	1544
	CTR1	serine/threonine-protein kinase CTR1 [EC:2.7.11.1]	GACN01015177	405
	CTR1	serine/threonine-protein kinase CTR1 [EC:2.7.11.1]	GACN01016307	4326
	CTR1	serine/threonine-protein kinase CTR1 [EC:2.7.11.1]	GACN01016308	4250
	CTR1	serine/threonine-protein kinase CTR1 [EC:2.7.11.1]	GACN01002341	1898
	CTR1	serine/threonine-protein kinase CTR1 [EC:2.7.11.1]	GACN01016380	3734
	CTR1	serine/threonine-protein kinase CTR1 [EC:2.7.11.1]	GACN01016880	3767
	CTR1	serine/threonine-protein kinase CTR1 [EC:2.7.11.1]	GACN01016882	4066
	CTR1	serine/threonine-protein kinase CTR1 [EC:2.7.11.1]	GACN01027202	296
	CTR1	serine/threonine-protein kinase CTR1 [EC:2.7.11.1]	GACN01033150	682
	CTR1	serine/threonine-protein kinase CTR1 [EC:2.7.11.1]	GACN01035902	302
	CTR1	serine/threonine-protein kinase CTR1 [EC:2.7.11.1]	GACN01043090	505
	CTR1	serine/threonine-protein kinase CTR1 [EC:2.7.11.1]	GACN01044162	370
	CTR1	serine/threonine-protein kinase CTR1 [EC:2.7.11.1]	GACN01044994	474
	CTR1	serine/threonine-protein kinase CTR1 [EC:2.7.11.1]	GACN01025818	505
	CTR1	serine/threonine-protein kinase CTR1 [EC:2.7.11.1]	GACN01026252	380
	EIN2	ethylene-insensitive protein 2	GACN01006003	736
	EIN2	ethylene-insensitive protein 2	GACN01006004	4194
	EIN2	ethylene-insensitive protein 2	GACN01040320	658
	EIN3	ethylene-insensitive protein 3	GACN01000882	1801
	EIN3	ethylene-insensitive protein 3	GACN01000883	1132
	EIN3	ethylene-insensitive protein 3	GACN01000884	1575
	EIN3	ethylene-insensitive protein 3	GACN01015553	2280
	EIN3	ethylene-insensitive protein 3	GACN01015554	2252
	EIN3	ethylene-insensitive protein 3	GACN01031051	482
	EIN3	ethylene-insensitive protein 3	GACN01040434	1503
	EIN3	ethylene-insensitive protein 3	GACN01041231	930
	EBF1/2	EIN3-binding F-box protein	GACN01040430	2566
	EBF1/2	EIN3-binding F-box protein	GACN01041393	2701
	EBF1/2	EIN3-binding F-box protein	GACN01042038	2909
	ERF1/2	ethylene-responsive transcription factor 1	GACN01025470	435
	ERF1/2	ethylene-responsive transcription factor 2	GACN01009920	723
	ERF1/2	ethylene-responsive transcription factor 2	GACN01018393	296
	ERF1/2	ethylene-responsive transcription factor 2	GACN01032624	205
	ERF1/2	EREBP-like factor	GACN01026922	959
	ERF1/2	EREBP-like factor	GACN01033787	394
	ERF1/2	EREBP-like factor	GACN01024157	525
Brassinosteroid	BRI1	protein brassinosteroid insensitive 1 [EC:2.7.10.1 2.7.11.1]	GACN01004612	495
	BRI1	protein brassinosteroid insensitive 1 [EC:2.7.10.1 2.7.11.1]	GACN01004614	2284
	BRI1	protein brassinosteroid insensitive 1 [EC:2.7.10.1 2.7.11.1]	GACN01007965	3920
	BRI1	protein brassinosteroid insensitive 1 [EC:2.7.10.1 2.7.11.1]	GACN01007966	3881
	BRI1	protein brassinosteroid insensitive 1 [EC:2.7.10.1 2.7.11.1]	GACN01007967	613
	BRI1	protein brassinosteroid insensitive 1 [EC:2.7.10.1 2.7.11.1]	GACN01013840	512
	BRI1	protein brassinosteroid insensitive 1 [EC:2.7.10.1 2.7.11.1]	GACN01028471	572
	BRI1	protein brassinosteroid insensitive 1 [EC:2.7.10.1 2.7.11.1]	GACN01031871	878
	BRI1	protein brassinosteroid insensitive 1 [EC:2.7.10.1 2.7.11.1]	GACN01031886	460
	BRI1	protein brassinosteroid insensitive 1 [EC:2.7.10.1 2.7.11.1]	GACN01033356	272
	BRI1	protein brassinosteroid insensitive 1 [EC:2.7.10.1 2.7.11.1]	GACN01036190	346
	BRI1	protein brassinosteroid insensitive 1 [EC:2.7.10.1 2.7.11.1]	GACN01039534	337
	BRI1	protein brassinosteroid insensitive 1 [EC:2.7.10.1 2.7.11.1]	GACN01039846	577
	BRI1	protein brassinosteroid insensitive 1 [EC:2.7.10.1 2.7.11.1]	GACN01040838	310
	BRI1	protein brassinosteroid insensitive 1 [EC:2.7.10.1 2.7.11.1]	GACN01043805	484
	BRI1	protein brassinosteroid insensitive 1 [EC:2.7.10.1 2.7.11.1]	GACN01019760	359
	BRI1	protein brassinosteroid insensitive 1 [EC:2.7.10.1 2.7.11.1]	GACN01021237	257
	BRI1	protein brassinosteroid insensitive 1 [EC:2.7.10.1 2.7.11.1]	GACN01022181	742
	BKI1	BRI1 kinase inhibitor 1	GACN01026041	1135
	BSK	BR-signaling kinase [EC:2.7.11.1]	GACN01007532	1849
	BSK	BR-signaling kinase [EC:2.7.11.1]	GACN01007533	1783
	BSK	BR-signaling kinase [EC:2.7.11.1]	GACN01012488	583
	BSU1	protein phosphatase [EC:3.1.3.16]	GACN01001717	781
	BSU1	protein phosphatase [EC:3.1.3.16]	GACN01001718	281
	BSU1	protein phosphatase [EC:3.1.3.16]	GACN01001719	251
	BSU1	protein phosphatase [EC:3.1.3.16]	GACN01018023	216
	BSU1	protein phosphatase [EC:3.1.3.16]	GACN01038389	265
	BSU1	protein phosphatase [EC:3.1.3.16]	GACN01039474	933
	BSU1	protein phosphatase [EC:3.1.3.16]	GACN01039661	625
	BSU1	protein phosphatase [EC:3.1.3.16]	GACN01022398	1435
	BSU1	protein phosphatase [EC:3.1.3.16]	GACN01022399	1404
	BSU1	protein phosphatase [EC:3.1.3.16]	GACN01022400	584
	BSU1	protein phosphatase [EC:3.1.3.16]	GACN01022401	490
	BSU1	protein phosphatase [EC:3.1.3.16]	GACN01022402	459
	BSU1	protein phosphatase [EC:3.1.3.16]	GACN01022403	315
	BSU1	protein phosphatase [EC:3.1.3.16]	GACN01016956	1733
	BSU1	protein phosphatase [EC:3.1.3.16]	GACN01017859	808
	BSU1	protein phosphatase [EC:3.1.3.16]	GACN01022400	584
	BZR1/2	brassinosteroid resistant 1/2	GACN01003834	1314
	BZR1/2	brassinosteroid resistant 1/2	GACN01003835	1213
	BZR1/2	brassinosteroid resistant 1/2	GACN01006390	1178
	BZR1/2	brassinosteroid resistant 1/2	GACN01006391	1042
	BZR1/2	brassinosteroid resistant 1/2	GACN01030557	697
	BZR1/2	brassinosteroid resistant 1/2	GACN01037487	835
	BZR1/2	brassinosteroid resistant 1/2	GACN01019150	304
	BZR1/2	brassinosteroid resistant 1/2	GACN01045166	736
	BZR1/2	brassinosteroid resistant 1/2	GACN01022598	1429
	BZR1/2	brassinosteroid resistant 1/2	GACN01022599	1293
	BZR1/2	brassinosteroid resistant 1/2	GACN01023011	1245
JA	JAR1	jasmonic acid-amino synthetase	GACN01000970	522
	JAR1	jasmonic acid-amino synthetase	GACN01000971	2220
	JAR1	jasmonic acid-amino synthetase	GACN01000972	2091
	JAR1	jasmonic acid-amino synthetase	GACN01032355	783
	JAR1	jasmonic acid-amino synthetase	GACN01037552	1539
	JAR1	jasmonic acid-amino synthetase	GACN01020865	212
	COI1	coronatine-insensitive protein 1	GACN01010761	2530
	COI1	coronatine-insensitive protein 1	GACN01010762	1102
	COI1	coronatine-insensitive protein 1	GACN01010763	418
	COI1	coronatine-insensitive protein 1	GACN01028089	473
	COI1	coronatine-insensitive protein 1	GACN01037943	2331
	COI1	coronatine-insensitive protein 1	GACN01043335	1111
	COI1	coronatine-insensitive protein 1	GACN01043407	551
	COI1	coronatine-insensitive protein 1	GACN01045001	248
	JAZ	jasmonate ZIM domain-containing protein	GACN01004278	498
	JAZ	jasmonate ZIM domain-containing protein	GACN01004287	937
	JAZ	jasmonate ZIM domain-containing protein	GACN01004279	483
	JAZ	jasmonate ZIM domain-containing protein	GACN01004282	808
	JAZ	jasmonate ZIM domain-containing protein	GACN01004283	1063
	JAZ	jasmonate ZIM domain-containing protein	GACN01028978	1038
	JAZ	jasmonate ZIM domain-containing protein	GACN01029060	1095
	JAZ	jasmonate ZIM domain-containing protein	GACN01030257	953
	JAZ	jasmonate ZIM domain-containing protein	GACN01030258	934
	JAZ	jasmonate ZIM domain-containing protein	GACN01030259	827
	JAZ	jasmonate ZIM domain-containing protein	GACN01018689	483
	JAZ	jasmonate ZIM domain-containing protein	GACN01041286	675
	JAZ	jasmonate ZIM domain-containing protein	GACN01022850	974
	MYC2	transcription factor MYC2	GACN01013636	1715
	MYC2	transcription factor MYC2	GACN01013637	2069
	MYC2	transcription factor MYC2	GACN01018648	205
	MYC2	transcription factor MYC2	GACN01035327	253
	MYC2	transcription factor MYC2	GACN01037658	522
	MYC2	transcription factor MYC2	GACN01037930	1560
	MYC2	transcription factor MYC2	GACN01039832	1496
	MYC2	transcription factor MYC2	GACN01022805	2184
	MYC2	transcription factor MYC2	GACN01024045	325
	MYC2	transcription factor MYC2	GACN01024241	288
	MYC2	transcription factor MYC2	GACN01024994	1024
	MYC2	transcription factor MYC2	GACN01026092	213
SA	NPR1	regulatory protein NPR1	GACN01006430	2316
	NPR1	regulatory protein NPR1	GACN01013263	543
	NPR1	regulatory protein NPR1	GACN01013264	318
	NPR1	regulatory protein NPR1	GACN01033620	860
	NPR1	regulatory protein NPR1	GACN01036049	573
	NPR1	regulatory protein NPR1	GACN01026195	1230
	TGA	transcription factor TGA	GACN01004618	1449
	TGA	transcription factor TGA	GACN01004619	1279
	TGA	transcription factor TGA	GACN01008455	943
	TGA	transcription factor TGA	GACN01009385	972
	TGA	transcription factor TGA	GACN01026840	987
	TGA	transcription factor TGA	GACN01028473	795
	TGA	transcription factor TGA	GACN01033359	767
	TGA	transcription factor TGA	GACN01034946	204
	TGA	transcription factor TGA	GACN01039137	236
	TGA	transcription factor TGA	GACN01042561	881
	TGA	transcription factor TGA	GACN01043693	593
	TGA	transcription factor TGA	GACN01020290	327
	PR-1	pathogenesis-related protein 1	GACN01016022	547
	PR-1	pathogenesis-related protein 1	GACN01016023	342
	PR-1	pathogenesis-related protein 1	GACN01022812	681
