# Supplementary material for: Transcriptome Analysis of Gerbera hybrida Ray Florets: Putative Genes Associated with Gibberellin Metabolism and Signal Transduction
Source: PLoS One. 2013 Mar 5;8(3):e57715. doi: 10.1371/journal.pone.0057715 (PMC3589416; doi:10.1371/journal.pone.0057715)
Supplement: Table S5 — List of primers used for RT-PCR. (XLSX) [file pone.0057715.s005.xlsx]

## Sheet: Table s5
Table S5: List of primers used for RT-PCR
accession number	annotation	FP	RP
GACN01024891	KS	TGCTGGACTAGAAATCGTGACAGAAG	TTTAGGCACTCAGGGAAACAAGGG
GACN01044327	KS	ATCAATCGGGTAAACTGTTGGGACTG	CTGCGGCTGCTCTTATTCATCATCA
GACN01028505	KAO	GTCAACGGTCACGAAGCCTTGT	ACTCCTTCTCCAACGCCTCCATT
GACN01007738	GA20ox	GACGCAATGAAGTGAGGAGTGTAAGT	CCTCCATAACCTCCCTTTCTTTAGCC
GACN01023831	GA3ox	CATGTGGTTGATGCTTGGATCATTGG	CCGCTGGTGTTGTTCTGGTGAA
GACN01045552	GA2ox	TCCTCAACGCCAAACCCGAATC	ATGCCATGTTCTTCACTGCTGTCA
GACN01023283	GID1	CACCTTATCCTTCACTTTCCTCTCTTCG	CACTTGCCGCCATGACACTGAT
GACN01021710	GID1	CAGCAAAGATGCCACCCTTGACT	GGAAGCCGTGCGATTGAGTTGT
GACN01005344	GID1	GCCCTCCAGTACCAATCTCTGTCTT	GCGTGGAAGTGCTCGGAAACAT
GACN01008881	GID1	GGCTTTCTCTTTCGCTCCATTGC	GTTCTTCTCCGATGAGGCGTTCAA
GACN01023306	DELLA	CGGCGTCGTCTTCTTGGATAGATTC	TCTTGGCTGATCGGCTGAGTCAA
GACN01009619	DELLA	CCATTCCACTCACACAACTTCAACCT	GTCCAAACTCAGTGCCAGCTAAGAA
GACN01006686	DELLA	TTCTGGTGGTTGTGGAACAGGAATC	TGAGCCGAGCAAGCATCTAAGGA
GACN01026860	PIF3	ACGACTCCTGCTCAATATCCTCACT	CGATTGGTGCGGCTTCTTCTGT
GACN01019196	CYCD3	CCGACCCGAATTCCTACTAATCTCCT	AGTGATAGCAACGGCAACGATGG
GACN01030442	BRox1	ACAGGCGAGGAAGAACATAGTGAGA	GCACGAGTGAACTTCATGGACTTGTA
GACN01029707	ACTIN	ACTCAACCCTCCAAACCAACGAAA	TCACTCAGCACCTTCCAGCAGAT
AJ763915	ACTIN	ACGGGAAATCGTTCGTGACA	GACCCACCACTCAGCACAATG
